# Supplementary material for: Antigenic comparison of the neuraminidases from recent influenza A vaccine viruses and 2019–2020 circulating strains
Source: NPJ Vaccines. 2022 Jul 14;7:79. doi: 10.1038/s41541-022-00500-1 (PMC9283437; doi:10.1038/s41541-022-00500-1)
Supplement: Supplementary file 3 — Source Data file [file 41541_2022_500_MOESM3_ESM.xlsx]

## Sheet: Fig2C
HAU and NA activity measurements
Virus	Lot	Date	HAU	NA activity RFU/sec (0.5 ug viral protein)
H1N1-BR18 + 6WSN	1	2020-01-24	25600	19.757
H1N1-BR18 + 6WSN	2	2020-02-14	10240	27.332
H1N1-BR18 + 6WSN	3	2020-02-24	20480	32.01
H1N1-BR18 + 6PR8	1	2020-01-24	25600	8.28
H1N1-BR18 + 6PR8	2	2020-02-14	20480	9.933
H1N1-BR18 + 6PR8	3	2020-02-24	20480	12.53

## Sheet: Fig2D
Data for determining the apparent Kd of the purified viruses for fetuin
	Virus protein concentration (ug/ml)	H1N1-BR18 + 6WSN Binding (nm)	H1N1-BR18 + 6PR8 Binding (nm)
	100	9.2122	7.5373
	50	8.4526	7.2538
	25	7.755	6.626
	12.5	6.5226	5.9308
	6.25	4.2437	3.9905
	3.125	2.3172	2.1992
	Kd apparent (ug/ml)	7.01	5.68

## Sheet: Fig2E
H1N1Bri18 virus titration
	H1N1-BR18 + 6PR8		H1N1-BR18 + 6WSN
Reciprocal Dilution	Abs490nm		Abs490nm
200	3.831	3.831	3.831	3.831
400	3.828	3.831	3.831	3.831
800	3.634	3.831	3.831	3.831
1600	3.527	3.631	3.831	3.74
3200	3.194	3.232	3.54	3.566
6400	2.591	2.668	3.113	3.165
12800	1.92	2.007	2.583	2.59
25600	1.249	1.345	1.859	1.886
51200	0.727	0.774	1.159	1.211
102400	0.434	0.457	0.723	0.689
204800	0.245	0.263	0.387	0.399
N1-BR18 Antisera titration
Reciprocal Dilution	H1N1Bri18PR8 (%inh)					H1N1Bri18WSN (%inh)
40	94	97	99	98		98	96	95	95
80	98	99	96	97		97	97	98	96
160	94	94	93	93		91	89	92	91
320	80	82	79	80		78	78	77	80
640	59	59	60	58		57	57	53	58
1280	35	38	35	33		37	36	34	38
2560	17	17	17	17		21	18	22	14
5120	9	11	10	9		10	7	9	3
10240	6	3	3	1		7	2	5	3
20480	0	-1	1	1		-1	4	1	1
NAI titer Avg	833					812				Listed in Table 1

## Sheet: Fig3B
NAI titer data
N1-GD19 Antisera titration
Reciprocal Dilution	N1-GD19 +7PR8 (%inh)			N2-HK19e + 7PR8 (%inh)			N2-HK19c + 7PR8 (%inh)
10	99	100		43	39		62	56
20	100	100		33	30		41	38
40	99	99		25	24		27	37
80	98	99		22	18		21	23
160	98	95		15	15		12	11
320	96	97		13	19		12	12
640	87	94		10	10		6	5
1280	86	87		7	3		3	3
2560	69	65		6	4		4	2
5120	42	47		4	3		2	0
NAI titer Avg	4443			<10			14		Listed in Table 1
N2-HK19e Antisera titration
Reciprocal Dilution	N1-GD19 +7PR8 (%inh)			N2-HK19e + 7PR8 (%inh)			N2-HK19c + 7PR8 (%inh)
10	11	3		100	101		102	102
20	12	5		97	98		97	98
40	10	5		90	87		88	89
80	9	5		73	69		73	71
160	5	5		45	46		46	35
320	6	4		27	26		23	26
640	5	3		17	15		12	14
1280	4	4		9	12		9	10
2560	4	1		7	5		2	2
5120	1	1		4	-1		1	0
NAI titer Avg	<10			140			133		Listed in Table 1
N2-HK19c Antisera titration
Reciprocal Dilution	N1-GD19 +7PR8 (%inh)			N2-HK19e + 7PR8 (%inh)			N2-HK19c + 7PR8 (%inh)
10	8	5		96	97		100	98
20	9	9		86	89		99	96
40	8	9		68	70		92	93
80	7	6		51	50		76	86
160	17	14		38	39		69	71
320	12	11		29	27		52	46
640	5	5		19	22		34	31
1280	4	5		15	13		18	19
2560	2	4		9	7		12	10
5120	1	4		6	4		7	3
NAI titer Avg	<10			85			310		Listed in Table 1

## Sheet: Fig5C-F
NAI titer data
N1-GD19 Antisera NAI titers	Viruses
	N1-CA09+7PR8	N1-CA09(200S)+7PR8	N1-CA09(241I)+7PR8	N1-CA09(248D)+7PR8	N1-CA09(264I)+7PR8	N1-CA09(321V)+7PR8	N1-CA09(386K)+7PR8	N1-CA09(270K/314M)+7PR8	N1-CA09(321V/386K)+7PR8	N1-CA09(369K/432E)+7PR8	N1-GD19+7PR8
Run 1 sample 1	274.3	465.9	510	271	316.5	614.5	3108	1789	4736	888.6	8256
Run 1 sample 2	324.3	451.9	410.9	589.4	341	467	2266	1287	3180	544.2	6289
Run 2 sample 1	501	484	599	626	441	530	2969	1708	5031	686	6662
Run 2 sample 2	369	582	630	775	397	437	3369	1466	3341	762	7261
NAI titer avg	367.2	496	537.5	565.4	373.9	512.1	2928	1563	4072	720.2	7117
Signigicant		ns	ns	ns	ns	ns	****	**	****	ns	****
P Value		0.9994	0.9967	0.9926	>0.9999	0.9993	<0.0001	0.0032	<0.0001	0.8342	<0.0001
N1-CA09 Antisera NAI titers	Viruses
	N1-CA09+7PR8	N1-CA09(200S)+7PR8	N1-CA09(241I)+7PR8	N1-CA09(248D)+7PR8	N1-CA09(264I)+7PR8	N1-CA09(321V)+7PR8	N1-CA09(386K)+7PR8	N1-CA09(270K/314M)+7PR8	N1-CA09(321V/386K)+7PR8	N1-CA09(369K/432E)+7PR8	N1-GD19+7PR8
Run 1 sample 1	913.4	1261	1234	657.3	911	1122	1090	880.9	1502	790.6	282.9
Run 1 sample 2	859	1160	1830	654	1250	1013	1559	675	1076	770	205
Run 2 sample 1	811	1157	1551	884	1198	1077	1928	1060	1839	1375	270
Run 2 sample 2	898	1354	1442	861	1453	1285	1796	838	1658	1022	252
NAI titer avg	870.4	1233	1514	764.1	1203	1124	1593	863.5	1519	989.4	252.5
Significance vs N1-CA09		ns	**	ns	ns	ns	***	ns	**	ns	**
P Value		0.1369	0.0013	0.9904	0.2017	0.4775	0.0003	>0.9999	0.0012	0.9795	0.0021
N1-MI15 Antisera NAI titers	Viruses
	N1-CA09+7PR8	N1-CA09(200S)+7PR8	N1-CA09(241I)+7PR8	N1-CA09(248D)+7PR8	N1-CA09(264I)+7PR8	N1-CA09(321V)+7PR8	N1-CA09(386K)+7PR8	N1-CA09(270K/314M)+7PR8	N1-CA09(321V/386K)+7PR8	N1-CA09(369K/432E)+7PR8	N1-GD19+7PR8	N1-MI15+7PR8
Run 1 sample 1	106	138.3	116.3	87.54	61.59	74.35	670.3	252.2	1193	202.2	1139
Run 1 sample 2	73.75	101.7	107.8	53.15	67.63	72.86	541.6	186.8	757	167.6	935.6
Run 2 sample 1	71.39	114.1	128.2	124.9	117.1	109.1	622	296.5	810.1	136.8	908.7	984.8
Run 2 sample 2	106.1	152	122.9	140.5	128.7	118.4	606.7	263.9	930.8	230	1062	1113
NAI titer avg	89.31	126.5	118.8	101.5	93.76	93.68	610.2	249.9	922.7	184.2	1011	1049
Significance vs N1-CA09		ns	ns	ns	ns	ns	****	*	****	ns	****	****
P Value		0.9921	0.9991	0.9997	0.9999	0.9999	<0.0001	0.0361	<0.0001	0.4319	<0.0001	<0.0001
N1-BR18 Antisera NAI titers	Viruses
	N1-CA09+7PR8	N1-CA09(200S)+7PR8	N1-CA09(241I)+7PR8	N1-CA09(248D)+7PR8	N1-CA09(264I)+7PR8	N1-CA09(321V)+7PR8	N1-CA09(386K)+7PR8	N1-CA09(270K/314M)+7PR8	N1-CA09(321V/386K)+7PR8	N1-CA09(369K/432E)+7PR8	N1-GD19+7PR8	N1-BR18+7PR8
Run 1 sample 1	116	184	258	302	90	94	743	573	1123	148	1501
Run 1 sample 2	123	145	90	187	70	88	527	408	747	119	1334
Run 2 sample 1	103	167.3	141.5	299.2	122.9	148	830.2	557.2	1200	236.3	1796	2159
Run 2 sample 2	120.6	180.8	145.9	253.3	110.4	112.2	858	559.2	1219	235.7	1837	2168
NAI titer avg	115.7	169.3	158.9	260.4	98.33	110.6	739.6	524.4	1072	184.8	1617	2164
Significance vs N1-CA09		ns	ns	ns	ns	ns	****	***	****	ns	****	****
P Value		0.9938	0.9992	0.4387	0.9997	>0.9999	<0.0001	0.0002	<0.0001	0.9762	<0.0001	<0.0001

## Sheet: Table 2
NAI titer data N1 analysis
N1-CA09 Antisera NAI titers	Viruses
	N1-CA09+7PR8	N1-MI15+7PR8	N1-BR18+7PR8	N1-GD19+7PR8	N1-AZ20+7PR8	N1-Ont20+7PR8	N1-NC20+7PR8	N1-NJ20+7PR8
Run 1 sample 1	792.3	197.9	142.7	137.2	131.8	120.2	110.3	99.13
Run 1 sample 2	802.8	188.8	141.4	164.2	153.3	122.2	118.1	90.33
NAI titer avg	797.5	193.5	142	150.5	142.5	121	114	94.5
Signigicant		****	****	****	****	****	****	****
P Value		<0.0001	<0.0001	<0.0001	<0.0001	<0.0001	<0.0001	<0.0001
N1-MI15 Antisera NAI titers	Viruses
	N1-CA09+7PR8	N1-MI15+7PR8	N1-BR18+7PR8	N1-GD19+7PR8	N1-AZ20+7PR8	N1-Ont20+7PR8	N1-NC20+7PR8	N1-NJ20+7PR8
Run 1 sample 1	70.5	742.4	516.5	574.8	498.5	499	451.6	264.5
Run 1 sample 2	70.4	830.8	553.7	588.2	496.8	537.4	486.7	277.3
NAI titer avg	70.5	786.5	535.5	581.5	498	518	469.5	271
Signigicant	****		***	***	****	****	****	****
P Value	<0.0001		0.0001	0.0004	<0.0001	<0.0001	<0.0001	<0.0001
N1-BR18 Antisera NAI titers	Viruses
	N1-CA09+7PR8	N1-MI15+7PR8	N1-BR18+7PR8	N1-GD19+7PR8	N1-AZ20+7PR8	N1-Ont20+7PR8	N1-NC20+7PR8	N1-NJ20+7PR8
Run 1 sample 1	109.1	1443	1072	1085	972.4	708.3	821.3	529.2
Run 1 sample 2	110.5	1465	1014	1167	947.8	731.8	923.9	546.2
NAI titer avg	110	1454	1043	1126	960	720	872.5	537.5
Signigicant	****	****		ns	ns	***	**	****
P Value	<0.0001	<0.0001		0.2291	0.2291	0.0002	0.0094	<0.0001
N1-GD19 Antisera NAI titers	Viruses
	N1-CA09+7PR8	N1-MI15+7PR8	N1-BR18+7PR8	N1-GD19+7PR8	N1-AZ20+7PR8	N1-Ont20+7PR8	N1-NC20+7PR8	N1-NJ20+7PR8
Run 1 sample 1	259.4	5468	4611	3896	3239	3182	3200	1750
Run 1 sample 2	232.4	5289	4912	3874	3746	2985	2926	1867
NAI titer avg	245.5	5379	4762	3885	3493	3084	3063	1809
Signigicant	****	***	**		ns	**	**	****
P Value	<0.0001	0.0002	0.0058		0.2308	0.0098	0.0085	<0.0001

## Sheet: Table 3
NAI titer data N2 analysis
N2-SW13 Antisera NAI titers	Viruses
	N2-SW13+7PR8	N2-HK14+7PR8	N2-SG16+7PR8	N2-KS17+7PR8	N2-HK19e+7PR8	N2-HK19c+7PR8	N2-VA20+7PR8	N2-MN20+7PR8	N2-MI20+7PR8	N2-PA20+7PR8	N2-CA20+7PR8	N2-OH20+7PR8	N2-MA20+7PR8	N2-Que20+7PR8
Run 1 sample 1	333.3	238.1	27.15	91.35	20.5	22.79	21.18	18.63	7.154	8.334	34.13	17.37	21.54	93.96
Run 1 sample 2	337.6	251.4	26.61	106.9	22.07	25.74	19.5	24.45	8.001	8.496	33.36	17.31	21.28	101.6
NAI titer avg	335.5	244.5	27	99	21.5	24.5	20.5	21.5	7.5	8	33.5	17	21.5	98
Significance vs N2-SW13		****	****	****	****	****	****	****	****	****	****	****	****	****
P Value		<0.0001	<0.0001	<0.0001	<0.0001	<0.0001	<0.0001	<0.0001	<0.0001	<0.0001	<0.0001	<0.0001	<0.0001	<0.0001
N2-HK14 Antisera NAI titers	Viruses
	N2-SW13+7PR8	N2-HK14+7PR8	N2-SG16+7PR8	N2-KS17+7PR8	N2-HK19e+7PR8	N2-HK19c+7PR8	N2-VA20+7PR8	N2-MN20+7PR8	N2-MI20+7PR8	N2-PA20+7PR8	N2-CA20+7PR8	N2-OH20+7PR8	N2-MA20+7PR8	N2-Que20+7PR8
Run 1 sample 1	328.6	228.3	57.86	592.2	79.89	94.97	60.4	88.03	37.79	22.65	144.4	95.67	116.8	737
Run 1 sample 2	354.1	249.5	69.13	604	85.08	76.11	62.57	86.45	34.63	23.76	157.2	105.7	103.3	793.4
NAI titer avg	342	239	63.5	598	82.5	85.5	61.5	87	36.5	23.5	150.5	101	110	765
Significance vs N2-HK14	****		****	****	****	****	****	****	****	****	***	****	****	****
P Value	<0.0001		<0.0001	<0.0001	<0.0001	<0.0001	<0.0001	<0.0001	<0.0001	<0.0001	0.0002	<0.0001	<0.0001	<0.0001
N2-SG16 Antisera NAI titers	Viruses
	N2-SW13+7PR8	N2-HK14+7PR8	N2-SG16+7PR8	N2-KS17+7PR8	N2-HK19e+7PR8	N2-HK19c+7PR8	N2-VA20+7PR8	N2-MN20+7PR8	N2-MI20+7PR8	N2-PA20+7PR8	N2-CA20+7PR8	N2-OH20+7PR8	N2-MA20+7PR8	N2-Que20+7PR8
Run 1 sample 1	29.63	24.23	108.4	745.5	92.5	116.7	76.72	111.6	44.49	30.17	167.1	102.5	134.5	718.2
Run 1 sample 2	32.8	23.5	99.62	678.6	96.64	128.5	76.64	121.8	44.2	30.78	182.1	96.67	140.4	732.1
NAI titer avg	31.5	24	104	712.5	95	123	77	117	44	30.5	174.5	100	137.5	725
Significance vs N2-SG16	**	***		****	ns	ns	ns	ns	**	**	**	ns	ns	****
P Value	0.0011	0.0005		<0.0001	0.9961	0.7552	0.3904	0.9605	0.0059	0.001	0.0015	0.9996	0.1913	<0.0001
N2-KS17 Antisera NAI titers	Viruses
	N2-SW13+7PR8	N2-HK14+7PR8	N2-SG16+7PR8	N2-KS17+7PR8	N2-HK19e+7PR8	N2-HK19c+7PR8	N2-VA20+7PR8	N2-MN20+7PR8	N2-MI20+7PR8	N2-PA20+7PR8	N2-CA20+7PR8	N2-OH20+7PR8	N2-MA20+7PR8	N2-Que20+7PR8
Run 1 sample 1	11.34	8.846	80.9	799	40.9	104.6	33.91	112.3	52.58	27.16	145.2	50.39	87.96	622.7
Run 1 sample 2	11.88	9.337	68	657.8	31.82	86.28	24.17	85.32	52.45	26.84	132.1	43.29	65.97	586
NAI titer avg	11.5	9	74.5	728.5	36.5	95.5	29	98.5	52.5	27	138.5	46.5	77	604.5
Significance vs N2-KS17	****	****	****		****	****	****	****	****	****	****	****	****	**
P Value	<0.0001	<0.0001	<0.0001		<0.0001	<0.0001	<0.0001	<0.0001	<0.0001	<0.0001	<0.0001	<0.0001	<0.0001	0.0068
N2-HK19e Antisera NAI titers	Viruses
	N2-SW13+7PR8	N2-HK14+7PR8	N2-SG16+7PR8	N2-KS17+7PR8	N2-HK19e+7PR8	N2-HK19c+7PR8	N2-VA20+7PR8	N2-MN20+7PR8	N2-MI20+7PR8	N2-PA20+7PR8	N2-CA20+7PR8	N2-OH20+7PR8	N2-MA20+7PR8	N2-Que20+7PR8
Run 1 sample 1	68.46	66	94.39	924.1	124	189	140.4	156.6	122.4	140.4	284.6	193.2	118.6	630.6
Run 1 sample 2	75.51	70.18	103.7	893.5	301	188	145.2	147.1	134.6	156.6	247.9	161.9	103.4	704
NAI titer avg	72	68	99	909	212.5	188.5	142.5	152	128.5	148.5	266.5	177.5	111	667.5
Significance vs N2-HK19e	*	*	ns	****		ns	ns	ns	ns	ns	ns	ns	ns	****
P Value	0.0211	0.0174	0.0766	<0.0001		0.9964	0.4644	0.6225	0.2773	0.5622	0.7346	0.9674	0.1323	<0.0001
N2-HK19c Antisera NAI titers	Viruses
	N2-SW13+7PR8	N2-HK14+7PR8	N2-SG16+7PR8	N2-KS17+7PR8	N2-HK19e+7PR8	N2-HK19c+7PR8	N2-VA20+7PR8	N2-MN20+7PR8	N2-MI20+7PR8	N2-PA20+7PR8	N2-CA20+7PR8	N2-OH20+7PR8	N2-MA20+7PR8	N2-Que20+7PR8
Run 1 sample 1	28.01	20.61	197.9	2112	178	324	130.2	293.5	226.3	104	424.8	189.5	281.2	2492
Run 1 sample 2	31.45	16.07	199.8	2249	142	341	117.1	245.1	234.8	101.9	414.7	143.5	302.4	2526
NAI titer avg	29.5	18.5	199	2181	160	332.5	123.5	269.5	230.5	103	420	167	291.5	2509
Significance vs N2-HK19c	****	****	**	****	***		***	ns	*	****	ns	**	ns	****
P Value	<0.0001	<0.0001	0.0065	<0.0001	0.0007		0.0001	0.3528	0.0427	<0.0001	0.0987	0.001	0.7903	<0.0001
